# Supplementary material for: Antidepressant use and risk of adverse outcomes: population-based cohort study
Source: BJPsych Open. 2022 Sep 13;8(5):e164. doi: 10.1192/bjo.2022.563 (PMC9534882; doi:10.1192/bjo.2022.563)
Supplement: Supplementary file 1 [file bjosup.zip]

Archive with 2 entries (2 files):
- S2056472422005634sup001.docx
- S2056472422005634sup002.docx
